# Supplementary material for: The representation of omitted sounds in the mouse auditory cortex
Source: Nat Commun. 2026 Jan 28;17:2107. doi: 10.1038/s41467-026-68847-w (PMC12953763; doi:10.1038/s41467-026-68847-w)
Supplement: Supplementary file 3 — Supplementary Data 1 [file 41467_2026_68847_MOESM3_ESM.xlsx]

## Sheet: Sheet1
	Fig.	Comparison	Test	Effect size	p-value
	1G	OR ORR (18.298 ± 2.484) vs PR (0.665 ± 0.033) - % dFF, n=20	Kruskal-wallis, two-sided, independent	η2 = 1.5705	0.00063018
	1H (1)	OR in pTeA (1.403 ± 0.201) vs AAF (-0.783 ± 0.158), DM (-0.783 ± 0.158) & vTeA (-0.543 ± 0.163) - z score, n=10	Kruskal-wallis, two-sided, independent, with Dunn’s test for multiple comparisons	η2 = 21.204	1.7998e-05, 8.0924e-06, 3.1955e-04
	2F (1)	OR in ORR (3.35 ± 1.67) vs OR in PR (1.08 ± 1.37), n=5	linear mixed-effects model, group effect, animal as random factor	d = 1.41	<1e-10
	2F (2)	SR in ORR (1.26 ± 0.88) vs SR in PR (1.99 ± 1.28), n=5	linear mixed-effects model, group effect, animal as random factor	d = -0.74	<1e-10
	2F (3)	OR in ORR (3.35 ± 1.67) vs SR in ORR (1.26 ± 0.88), n=5	linear mixed-effects model, group effect, animal as random factor	d = 1.57	<1e-10
	2F (4)	OR in PR (1.08 ± 1.37) vs SR in PR (1.99 ± 1.28), n=5	linear mixed-effects model, group effect, animal as random factor	d = -0.69	<1e-10
	2I	ORR’s ORindex (0.48 ± 1.98) vs PR’s ORindex (-0.82 ± 4.99), n=5	linear mixed-effects model, group effect, animal as random factor	d = -0.44	<1e-10
	3B (1)	SR in ORR at D=50µm (0.22 ± 0.19) vs SR in ORR at D=100 µm (0.06 ± 0.18), n=256	Wilcoxon rank-sum test, two-sided	d = 0.88	<1e-10
	3B (2)	SR in ORR at D=300µm (0.11 ± 0.19) vs SR in ORR at D=400 µm (0.00 ± 0.12), n=256	Wilcoxon rank-sum test, two-sided	d = 0.68	<1e-10
	3B (3)	OR in ORR at D=100µm (1.00 ± 0.25) vs OR in ORR at D=200 µm (0.83 ± 0.22), n=256	Wilcoxon rank-sum test, two-sided	d = 0.74	<1e-10
	3B (4)	OR in ORR at D=300µm (0.88 ± 0.27) vs OR in ORR at D=400 µm (0.61 ± 0.26), n=256	Wilcoxon rank-sum test, two-sided	d = 1.00	<1e-10
	3C (1)	SR in PR at D=100µm (0.06 ± 0.12) vs SR in PR at D=200 µm (0.26 ± 0.14), n=256	Wilcoxon rank-sum test, two-sided	d = -1.53	<1e-10
	3C (2)	OR in PR at D=50µm (0.30 ± 0.13) vs OR in PR at D=100 µm (0.12 ± 0.17), n=256	Wilcoxon rank-sum test, two-sided	d = 1.18	<1e-10
	3C (3)	OR in PR at D=100µm (0.12 ± 0.17) vs OR in PR at D=200 µm (-0.11 ± 0.15), n=256	Wilcoxon rank-sum test, two-sided	d = 1.39	<1e-10
	3C (4)	OR in PR at D=200µm (-0.11 ± 0.15) vs OR in PR at D=300 µm (0.09 ± 0.16)), n=256	Wilcoxon rank-sum test, two-sided	d = -1.24	<1e-10
	4C (1)	Means across time (8 samples with means [-0.0159, 0.0329, -0.0148 ,0, 0.4089, 0.6053, 0.6066, 0.8431] and SEMs [0.0334, 0.1135, 0.0686, 0, 0.1962, 0.2638, 0.1672, 0.3111] over time), FME (a.u.), n=8	Kruskal-wallis test, two-sided	η2 = 0.289	0.0016
	4C (2)	Pre-omission frame (0 +- 0 due to local baselining) vs Post-omission frame (0.408 +- 0.196), FME (a.u.), n=8	Wilcoxon signed rank test, one-sided	r = 0.693	0.0273
	4E	Pre-omission peak (1.218 ± 0.056) vs post-omission peak (1.696 ± 0.1066), FME (a.u.), n=8	Wilcoxon rank-sum, two-sided	r = 0.262	0.0047
	4F	Means differ across n preceding STDs (15 samples with means [1.6897, 1.5153, 1.3068, 1.1987, 1.1297, 1.0521, 1.0547, 1.0530, 1.0444, 1.0591, 1.0643, 1.1226, 1.0741, 1.0494, 1.1393] and SEMs [0.1089, 0.0909, 0.0597, 0.0375, 0.0302, 0.0370, 0.0466, 0.0499, 0.0535, 0.0511, 0.0717, 0.0939, 0.0899, 0.0849, 0.0991], mean FME (a.u.), n=8	Kruskal-wallis test, two-sided	η2 = 0.2937	0.43338
	4G	Means differ across time (10 samples with means [-1.0355, -1.0435, -0.4801, 0.1573, -0.1622, 0.2664, 0.8867, 0.6696, 0.5343, 0.2071] and SEMs [ 0.2309, 0.2417, 0.2930, 0.2612, 0.2131, 0.1860, 0.2305, 0.2487, 0.3519, 0.3035], FME (a.u.), n=8	Kruskal-wallis test, two sided	η2 = 0.0512	1.452
	4H (PR)	Means differ across n preceding STDs (15 samples with means [3.0153, 2.4948, 2.4118, 2.3374, 2.3875, 2.3532, 2.3809, 2.4994, 2.5282, 2.6547, 2.5744, 2.6481, 2.5320, 2.4230, 2.382] and SEMs [0.1987, 0.1549, 0.1645, 0.1493, 0.1198, 0.1225, 0.1098, 0.1045, 0.1074, 0.1369, 0.1278, 0.1501, 0.1318, 0.2081, 0.1855], mean dF/F0 (%), n=8.	Kruskal-Wallis test, two-sided	η2 = 0.7247	1.1833e-12
	4H (ORR)	Means differ across n preceding STDs (15 samples with means [2.6113, 1.4956, 1.3345, 1.2168, 1.1223, 1.1789, 1.1911, 1.3299, 1.4410, 1.5095, 1.4987, 1.4154, 1.4652, 1.3294, 1.2780] and SEMs [0.2753, 0.2197, 0.1602, 0.1185, 0.1038, 0.1086, 0.1052, 0.0965, 0.1134, 0.1248, 0.1022, 0.1464, 0.1246, 0.1100, 0.1404], mean dF/F0 (%), n=8.	Kruskal-Wallis test, two-sided	η2 = 0.4648	4.1432e-07
	5D	Response of OR 200 across trials (1.87 ± 1.89) vs Response of ISR 400 across trials (0.35 ± 1.94), n1=162, n2=1428	Wilcoxon rank-sum test, two-sided	d = 0.78	<1e-10
	5E	Response of OR 200 across animals (1.50 ± 0.63) vs Response of ISR 400 across animals (0.06 ± 0.21), n=5	Wilcoxon rank-sum test, two-sided	d = 3.05	0.0079
	5F	Response of OR 200 across pooled cells (3.09 ± 1.44) vs Response of ISR 400 across pooled cells (0.70 ± 0.60), n=765	Wilcoxon rank-sum test, two-sided	d = 2.22	<1e-10
	5O	OR across different SOAs: 100ms (87.43 ± 26.69), 200ms (155.54 ± 40.55), 300ms (95.14 ± 32.25), 400ms (61.88 ± 28.81)	Kruskal-Wallis test, two-sided	η2 = 0.417	0.009
	5P	Mean slope across different SOAs: 100ms (287.49 ± 21.75), 200ms (91.08 ± 17.77), 300ms (10.78 ± 5.59), 400ms (10.66 ± 8.77)	Kruskal-Wallis test, two-sided	η2 = 0.689	0.0011
	5Q	SRmin across different SOAs: 100ms (-40.11 ± 8.07), 200ms (-115.56 ± 14.09), 300ms (-126.04 ± 41.21), 400ms (-118.30 ± 34.20)	Kruskal-Wallis test, two-sided	η2 = 0.408	0.013
	6D	Response of OR 200 across trials (1.84 ± 1.87) vs Response of JIT 200 across trials (1.15 ± 2.37), n=160	Wilcoxon signed-rank test, two-sided	d = 0.32	0.0014
	6E	Response of OR 200 across animals (1.40 ± 0.47) vs Response of JIT 200 across animals (1.07 ± 0.36), n=5	Wilcoxon signed-rank test, two-sided	d = 0.79	p=0.03
	6F	Response of OR 200 across pooled cells (3.15 ± 1.29) vs Response of JIT 200 across pooled cells (2.15 ± 0.99), n=736	Wilcoxon signed-rank test, two-sided	d = 0.87	<1e-10
	6K	Normalized slope of OR increase over early (<60) trials across animals (100.00 ± 35.92) vs Normalized slope of OR decay over late (>60) trials across animals (-26.05 ± 11.96), n=5	Wilcoxon rank-sum test, two-sided	d = 4.71	0.0079
	7F	Difference of response across cortical areas per condition (DEV, MSC, STD), dF/F0 (%), n=8	Kruskal-wallis test, two-sided	η2 = 0.1604	0.0250
				η2 = 0.2016	0.0110
				η2 = 0.0869	0.1050
	7I (1)	Difference of condition differences (iRS, iPE) across cortical areas per condition, dF/F0 (%), n=8	Kruskal-wallis test, two-sided	η2 = 0.1750	0.0190
				η2 = 0.0426	0.2260
	7I (2)	Per cortical area, condition difference (iPE, iRS) is non-zero. dF/F0 (%), n=8	Wilcoxon signed-rank test, one-sided, with false discovery rate correction (Benjamini-Hochberg method)	iRS: η2 = 0.708 0.009,0.70,0.088,0.12,0.009,0.48,0.480	iRS: [0.03125, 0.48214, 0.03125, 0.30729, 0.30625, 0.62891, 0.054688, 0.054688] in order of appearance of areas
				iPE: η2 = 0.79412 for all areas	iPE: 0.0039 for all areas
	S9H (1)	Normalized entrainment score of stimulus period in PR (0.99 ± 0.68) vs Normalized entrainment score of omission period in PR (0.36 ± 0.56), n=7	linear mixed-effects model, group effect, animal as random factor	d = 0.94	<1e-10
	S9H (2)	Normalized entrainment score of stimulus period in ORR (1.60 ± 1.20) vs Normalized entrainment score of omission period in ORR (0.29 ± 0.64), n=7	linear mixed-effects model, group effect, animal as random factor	d = 1.15	<1e-10
	S9I	Normalized entrainment score of SOA 100ms paradigm (0.77 ± 1.25) vs Normalized entrainment score of SOA 200ms paradigm (0.99 ± 0.68), n=7	linear mixed-effects model, group effect, animal as random factor	d = -0.23	<1e-10
